# Supplementary material for: Amplification of overlapping DNA amplicons in a single-tube multiplex PCR for targeted next-generation sequencing of BRCA1 and BRCA2
Source: PLoS One. 2017 Jul 12;12(7):e0181062. doi: 10.1371/journal.pone.0181062 (PMC5507532; doi:10.1371/journal.pone.0181062)
Supplement: S1 Table — To cover the coding regions of BRCA1 and BRCA2 ± 20bp (17,769bp), 91 amplicons were designed. The hg19 position of each coding exon and the number of amplicons covering each coding region are shown; the largest exons (~3.4Kb and 4.9Kb) are covered with 15 and 21 amplicons, respectively. (XLSX) [file pone.0181062.s001.xlsx]

## Sheet: S1 Table
	BRCA1 (NM_007294.3 ) and BRCA2 (NM_000059.3) coding region locations on hg19
	Chromosome	Start	End	Gene-ExonNumber	ExonSize (bp)	Target size (CDS ±20) bp	# of Amplicons
	chr17	41276034	41276113	BRCA1 Exon2	80	120	1
	chr17	41267743	41267796	BRCA1 Exon3	54	94	1
	chr17	41258473	41258550	BRCA1 Exon4	78	118	1
	chr17	41256885	41256973	BRCA1 Exon5	89	129	1
	chr17	41256139	41256278	BRCA1 Exon6	140	180	1
	chr17	41251792	41251897	BRCA1 Exon7	106	146	1
	chr17	41249261	41249306	BRCA1 Exon8	46	86	1
	chr17	41247863	41247939	BRCA1 Exon9	77	117	1
	chr17	41243452	41246877	BRCA1 Exon10	3426	3466	15
	chr17	41242961	41243049	BRCA1 Exon11	89	129	1
	chr17	41234421	41234592	BRCA1 Exon12	172	212	1
	chr17	41228505	41228631	BRCA1 Exon13	127	167	1
	chr17	41226348	41226538	BRCA1 Exon14	191	231	1
	chr17	41222945	41223255	BRCA1 Exon15	311	351	2
	chr17	41219625	41219712	BRCA1 Exon16	88	128	1
	chr17	41215891	41215968	BRCA1 Exon17	78	118	1
	chr17	41215350	41215390	BRCA1 Exon18	41	81	1
	chr17	41209069	41209152	BRCA1 Exon19	84	124	1
	chr17	41203080	41203134	BRCA1 Exon20	55	95	1
	chr17	41201138	41201211	BRCA1 Exon21	74	114	1
	chr17	41199660	41199720	BRCA1 Exon22	61	101	1
	chr17	41197695	41197819	BRCA1 Exon23	125	165	1
	chr13	32890598	32890664	BRCA2 Exon2	67	107	1
	chr13	32893214	32893462	BRCA2 Exon3	249	289	1
	chr13	32899213	32899321	BRCA2 Exon4	109	149	1
	chr13	32900238	32900287	BRCA2 Exon5	50	90
	chr13	32900379	32900419	BRCA2 Exon6	41	81	1
	chr13	32900636	32900750	BRCA2 Exon7	115	155	1
	chr13	32903580	32903629	BRCA2 Exon8	50	90	1
	chr13	32905056	32905167	BRCA2 Exon9	112	152	1
	chr13	32906409	32907524	BRCA2 Exon10	1116	1156	6
	chr13	32910402	32915333	BRCA2 Exon11	4932	4972	21
	chr13	32918695	32918790	BRCA2 Exon12	96	136	1
	chr13	32920964	32921033	BRCA2 Exon13	70	110	1
	chr13	32928998	32929425	BRCA2 Exon14	428	468	2
	chr13	32930565	32930746	BRCA2 Exon15	182	222	1
	chr13	32931879	32932066	BRCA2 Exon16	188	228	1
	chr13	32936660	32936830	BRCA2 Exon17	171	211	1
	chr13	32937316	32937670	BRCA2 Exon18	355	395	2
	chr13	32944539	32944694	BRCA2 Exon19	156	196	1
	chr13	32945093	32945237	BRCA2 Exon20	145	185	1
	chr13	32950807	32950928	BRCA2 Exon21	122	162	1
	chr13	32953454	32953652	BRCA2 Exon22	199	239	1
	chr13	32953887	32954050	BRCA2 Exon23	164	204	2
	chr13	32954144	32954282	BRCA2 Exon24	139	179
	chr13	32968826	32969070	BRCA2 Exon25	245	285	1
	chr13	32971035	32971181	BRCA2 Exon26	147	187	1
	chr13	32972299	32972907	BRCA2 Exon27	609	649	3
				Total	15849	17769	91
