# Supplementary material for: Amplification of overlapping DNA amplicons in a single-tube multiplex PCR for targeted next-generation sequencing of BRCA1 and BRCA2
Source: PLoS One. 2017 Jul 12;12(7):e0181062. doi: 10.1371/journal.pone.0181062 (PMC5507532; doi:10.1371/journal.pone.0181062)
Supplement: S2 Table — 41 samples were used to evaluate the SLIMamp assay performance. 33 of the samples were previously interrogated using Sanger sequencing. The 33 samples and Genome in a Bottle were used for the variant concordance study. (XLSX) [file pone.0181062.s002.xlsx]

## Sheet: S2 Table
Cat#	#Libraries	Independent_Method
NA13707	4	Sanger/TSCA
NA14092	1	Sanger/TSCA
NA14093	1	Sanger/TSCA
NA14095	1	Sanger/TSCA
NA14096	1	Sanger/TSCA
NA14097	1	Sanger/TSCA
NA13705	1	Sanger/TSCA
NA13715	1	Sanger/TSCA
NA14090	1	Sanger/TSCA
NA14094	1	Sanger/TSCA
NA13708	1	Sanger/TSCA
NA14170	1	Sanger/TSCA
NA14622	1	Sanger/TSCA
NA14623	1	Sanger/TSCA
NA14624	1	Sanger/TSCA
NA14626	1	Sanger/TSCA
NA14634	3	Sanger/TSCA
NA14636	1	Sanger/TSCA
NA14637	1	Sanger/TSCA
NA14638	1	Sanger/TSCA
NA14639	1	Sanger/TSCA
NA13709	1	Sanger/TSCA
NA14684	1	Sanger/TSCA
NA14788	1	Sanger/TSCA
NA14805	1	Sanger/TSCA
NA13710	1	Sanger/TSCA
NA13711	1	Sanger/TSCA
NA13712	1	Sanger/TSCA
NA13713	1	Sanger/TSCA
NA13714	1	Sanger/TSCA
NA14091	1	Sanger/TSCA
Clin-1	3	Sanger/TSCA
Clin-2	1	Sanger/TSCA
NA12878	3	GIAB
NA19240*	2	BRCA negative in 1K Genome Project
NA01990*	1	BRCA negative
NA05920*	1	BRCA negative
Clin-3*	1	Limited availability
Clin-4*	1	Limited availability
Clin-5*	1	Limited availability
Clin-6*	1	Limited availability
*Not used in variant concordance study.
The Coriell samples NA01990 and NA05920 are negative for BRCA pathogenic variants as reported by Coriell.
