# Supplementary material for: Amplification of overlapping DNA amplicons in a single-tube multiplex PCR for targeted next-generation sequencing of BRCA1 and BRCA2
Source: PLoS One. 2017 Jul 12;12(7):e0181062. doi: 10.1371/journal.pone.0181062 (PMC5507532; doi:10.1371/journal.pone.0181062)
Supplement: S3 Table — The individual mapping rates, on-target rates, and uniformity for each library indicated that coverage is consistent among the libraries, which were prepared by three operators in five different runs. (XLSX) [file pone.0181062.s003.xlsx]

## Sheet: S3 Table
		All libraries					Run 1*																																							Run 2		Run 3
Parameter		Mean	Median	CV	Minimum	Maximum	NA13707	NA13708	NA13709	NA13710	NA13711	NA13712	NA13713	NA13714	NA14091	NA14092	NA14093	NA14095	NA14096	NA14097	NA01990	NA13705	NA13715	NA14090	NA14094	NA14170	NA14622	NA14623	NA14624	NA14626	NA14634	NA14636	NA14637	NA14638	NA14639	NA14684	NA05920	NA14788	NA14805	Clin-1	Clin-2	Clin-3	Clin-4	Clin-5	Clin-6	NA12878	NA13707	NA12878	NA12878
Mapping Rate		0.996204	0.9985	0.00592272	0.9675	0.9994	0.9976	0.9979	0.9986	0.9959	0.9985	0.9994	0.9986	0.9991	0.9991	0.9991	0.9984	0.9984	0.9987	0.9837	0.9985	0.9978	0.9988	0.9985	0.9987	0.9922	0.9994	0.9967	0.999	0.9968	0.9991	0.999	0.9986	0.9984	0.999	0.9991	0.9994	0.9987	0.9986	0.9903	0.9955	0.9982	0.9989	0.9982	0.9988	0.9802	0.9959	0.9963	0.9899
On-target Rate		0.998475	0.9993	0.00210243	0.9907	1.0009	0.9907	0.999	0.9992	0.9946	0.9994	0.9993	0.9986	0.9976	0.9967	0.9996	0.9994	0.9995	0.9995	0.994	0.9994	0.9931	0.9971	0.9996	0.9995	0.9999	0.9995	0.9995	0.9995	0.9947	0.9987	0.9994	0.9997	0.9993	0.9995	0.9994	0.9996	0.9944	0.9943	0.9992	0.999	0.9993	0.9995	0.9993	0.9994	0.9997	0.9996	0.9992	0.9994
Coverage Uniformity		0.988629	0.9902	0.00606713	0.97	0.999	0.9756	0.9872	0.9889	0.9897	0.9932	0.9915	0.9907	0.9808	0.9794	0.9868	0.9905	0.9862	0.9882	0.9898	0.9895	0.97	0.9872	0.9907	0.9836	0.9905	0.9909	0.9906	0.991	0.9751	0.9909	0.9895	0.9881	0.9888	0.9866	0.9885	0.9841	0.9738	0.9797	0.9928	0.9909	0.9936	0.9902	0.9927	0.9941	0.9896	0.992	0.9932	0.9934
Base Coverage	Mean	3474.94	3555		773	8484	3555	3257	3173	3350	3373	3108	3529	3741	3204	3664	3281	3449	3590	3585	3249	3709	4166	3882	3345	3898	3426	3880	3363	3900	3856	3921	3539	3350	3687	3559	3821	3788	4041	3965	4039	3847	3910	3654	4358	7801	8484	773	932
	Median	2583.47	2529		604	6946	2732	2327	2285	2367	2471	2129	2655	2633	2405	2671	2384	2360	2529	2565	2307	2840	3186	2758	2409	2862	2431	2758	2393	3092	2736	2729	2523	2360	2639	2582	2463	3056	3094	2920	3045	2958	2921	2519	3266	6235	6946	604	753
	Maximum	10404.9	10860		2162	24092	10860	10228	9696	10601	10660	10124	10957	11590	9655	11103	9796	10450	10824	10881	9771	11055	11433	11230	10009	11283	10878	11899	10344	14761	10992	12339	10421	10619	11444	10945	13079	11612	11618	11565	11872	10968	9898	11282	12729	21718	24092	2162	2539
	Minimum	417.529	415		152	948	401	413	328	410	439	360	475	452	350	423	308	383	415	400	364	420	491	504	293	438	376	419	370	429	451	454	321	376	412	420	444	390	485	516	452	519	382	428	505	948	918	152	182
Percent of bases with coverage depth greater than Nx relative to mean base coverage	0.1x	1	1	0	1	1	1	1	1	1	1	1	1	1	1	1	1	1	1	1	1	1	1	1	1	1	1	1	1	1	1	1	1	1	1	1	1	1	1	1	1	1	1	1	1	1	1	1	1
	0.15x	0.999294	1	0.00269481	0.988	1	0.989	1	1	1	1	1	1	1	1	1	1	1	1	1	1	0.988	1	1	1	1	1	1	1	1	1	1	1	1	1	1	1	0.999	1	1	1	1	1	1	1	1	0.999	1	1
	0.20x	0.989745	0.989	0.0106215	0.965	1	0.965	1	0.987	0.999	1	0.993	1	0.987	0.976	0.976	0.999	0.986	0.975	0.972	0.992	0.972	0.98	0.999	0.988	0.999	0.965	0.984	0.986	0.985	0.985	0.988	0.999	0.989	0.976	0.989	0.974	0.976	0.985	1	1	1	0.987	0.999	0.999	1	0.989	1	1
	0.30x	0.910373	0.908	0.0486409	0.785	0.999	0.825	0.907	0.896	0.909	0.909	0.908	0.905	0.879	0.847	0.897	0.917	0.907	0.904	0.904	0.905	0.788	0.899	0.917	0.901	0.93	0.897	0.897	0.902	0.837	0.91	0.921	0.907	0.908	0.902	0.894	0.883	0.785	0.836	0.936	0.929	0.932	0.921	0.919	0.911	0.927	0.964	0.944	0.93
	0.40x	0.748137	0.74	0.108443	0.632	0.94	0.651	0.649	0.696	0.678	0.697	0.711	0.649	0.648	0.658	0.718	0.749	0.747	0.754	0.728	0.739	0.632	0.668	0.754	0.748	0.757	0.748	0.75	0.714	0.636	0.679	0.715	0.737	0.699	0.75	0.701	0.74	0.643	0.659	0.762	0.754	0.771	0.77	0.782	0.738	0.737	0.873	0.87	0.836
	0.50x	0.619451	0.596	0.119837	0.541	0.835	0.556	0.576	0.591	0.585	0.581	0.586	0.549	0.561	0.546	0.591	0.596	0.607	0.599	0.599	0.599	0.541	0.567	0.602	0.617	0.599	0.603	0.603	0.574	0.548	0.576	0.602	0.591	0.586	0.591	0.588	0.582	0.553	0.556	0.598	0.581	0.59	0.581	0.614	0.598	0.627	0.727	0.712	0.704
	0.75x	0.500176	0.489	0.0540057	0.453	0.575	0.5	0.487	0.487	0.481	0.48	0.467	0.5	0.494	0.5	0.479	0.484	0.487	0.489	0.487	0.488	0.509	0.5	0.488	0.487	0.488	0.468	0.456	0.473	0.51	0.488	0.488	0.477	0.487	0.481	0.488	0.453	0.511	0.5	0.494	0.502	0.518	0.499	0.485	0.499	0.511	0.528	0.52	0.533
	1.0x	0.410392	0.407	0.0553812	0.353	0.461	0.422	0.405	0.403	0.387	0.394	0.384	0.421	0.421	0.423	0.39	0.401	0.4	0.411	0.399	0.4	0.438	0.439	0.409	0.401	0.408	0.39	0.402	0.42	0.441	0.418	0.408	0.401	0.404	0.406	0.398	0.355	0.427	0.433	0.409	0.407	0.396	0.409	0.376	0.405	0.441	0.402	0.459	0.461
*Libraries were prepared using 30 ng DNA unless otherwise noted.
[truncated: 8 more columns]
