# Supplementary material for: Amplification of overlapping DNA amplicons in a single-tube multiplex PCR for targeted next-generation sequencing of BRCA1 and BRCA2
Source: PLoS One. 2017 Jul 12;12(7):e0181062. doi: 10.1371/journal.pone.0181062 (PMC5507532; doi:10.1371/journal.pone.0181062)
Supplement: S5 Table — Nine libraries of three samples prepared three times with three operators. Both 10 ng and 30 ng DNA input were used, and the assay performance was similar among the three runs. (XLSX) [file pone.0181062.s005.xlsx]

## Sheet: S5 Table
		All libraries					Run 1 (30ng)			Run 2 (10ng)			Run 3 (30ng)
Parameter		Mean	Median	CV	Min.	Max	NA13707	NA14634	Clin-1	NA13707	NA14634	Clin-1	NA13707	NA14634	Clin-1
Mapping Rate		0.992433	0.9981	0.0109341	0.9675	0.9991	0.9976	0.9991	0.9903	0.9989	0.9829	0.9675	0.9986	0.9981	0.9989
On-target Rate		0.998389	0.9992	0.0030092	0.9907	1.0009	0.9907	0.9987	0.9992	0.9994	1.0003	1.0009	0.9993	0.998	0.999
Coverage Uniformity		0.991544	0.9928	0.00755574	0.9756	0.999	0.9756	0.9909	0.9928	0.9957	0.9987	0.999	0.9839	0.9928	0.9945
Base Coverage	Mean	2986	2892		1123	3965	3555	3856	3965	2892	2643	1123	2619	3352	2869
	Median	2320.89	2399		914	2920	2732	2736	2920	2336	2197	914	1925	2729	2399
	Max	8609	8269		3088	11565	10860	10992	11565	8269	7820	3088	7692	9553	7642
	Min	431.667	451		161	687	401	451	516	454	384	161	297	534	687
Percent of bases with coverage depth greater than Nx relative to mean base coverage	0.1x	1	1	0	1	1	1	1	1	1	1	1	1	1	1
	0.15x	0.997556	1	0.00486243	0.989	1	0.989	1	1	1	1	1	0.989	1	1
	0.20x	0.991889	1	0.0119443	0.965	1	0.965	0.985	1	0.989	1	1	0.988	1	1
	0.30x	0.947556	0.977	0.0585221	0.825	0.999	0.825	0.91	0.936	0.977	0.989	0.999	0.928	0.977	0.987
	0.40x	0.829	0.878	0.135643	0.651	0.94	0.651	0.679	0.762	0.925	0.94	0.94	0.789	0.878	0.897
	0.50x	0.704778	0.725	0.160037	0.556	0.835	0.556	0.576	0.598	0.827	0.832	0.835	0.658	0.736	0.725
	0.75x	0.530778	0.544	0.0714241	0.487	0.575	0.5	0.488	0.494	0.574	0.561	0.575	0.487	0.544	0.554
	1.0x	0.410222	0.418	0.0740775	0.353	0.443	0.422	0.418	0.409	0.353	0.381	0.39	0.443	0.434	0.442
