# Supplementary material for: Amplification of overlapping DNA amplicons in a single-tube multiplex PCR for targeted next-generation sequencing of BRCA1 and BRCA2
Source: PLoS One. 2017 Jul 12;12(7):e0181062. doi: 10.1371/journal.pone.0181062 (PMC5507532; doi:10.1371/journal.pone.0181062)
Supplement: S6 Table — Four Coriell DNA samples were used to prepared 28 libraries with seven input amounts ranging from 5ng-100ng. (XLSX) [file pone.0181062.s006.xlsx]

## Sheet: S6 Table
		All libraries					NA13707							NA14091							NA14096							NA12878
Parameter		Mean	Median	CV	Min.	Max	5ng	10ng	20ng	30ng	50ng	75ng	100ng	5ng	10ng	20ng	30ng	50ng	75ng	100ng	5ng	10ng	20ng	30ng	50ng	75ng	100ng	5ng	10ng	20ng	30ng	50ng	75ng	100ng
Mapping Rate		0.990375	0.994	0.0090334	0.9644	0.9971	0.9693	0.987	0.9921	0.9942	0.9959	0.9961	0.9961	0.9806	0.9897	0.9921	0.9948	0.9963	0.9971	0.9969	0.9694	0.9882	0.9912	0.9938	0.9962	0.9966	0.9967	0.9644	0.9867	0.9893	0.9926	0.9957	0.9955	0.996
On-Target Rate		0.998296	0.9985	0.000686726	0.9958	0.999	0.9969	0.9981	0.9985	0.9985	0.999	0.9987	0.9987	0.9982	0.9986	0.9987	0.9985	0.999	0.9989	0.9988	0.9973	0.9984	0.9983	0.9984	0.999	0.9986	0.9985	0.9958	0.9979	0.9979	0.998	0.9986	0.9983	0.9982
Coverage Uniformity		0.985118	0.98655	0.00706309	0.9697	0.9925	0.985	0.9856	0.9854	0.9844	0.9836	0.9773	0.9697	0.991	0.9918	0.9896	0.9867	0.9864	0.9735	0.9757	0.991	0.9922	0.9906	0.9856	0.9911	0.987	0.9723	0.9923	0.9925	0.991	0.9898	0.9895	0.9798	0.9729
Base coverage	Mean	6445.43	6489		4582	7435	6112	4582	6852	5695	6753	6602	7069	6281	6896	7364	6371	7435	7046	6509	5915	6210	7113	5883	6835	6277	5832	5621	6187	6744	6317	6976	6526	6469
	Median	4287.25	4271.5		3176	5578	3951	3176	4335	3476	4275	4149	4289	4429	5004	4980	4082	5005	4238	3837	4453	4760	5578	3897	4502	3941	3731	4268	4376	4819	4011	4539	3983	3959
	Maximum	26163.6	25752		16439	37138	24333	16439	26475	22057	28018	31086	37138	22036	24006	26754	24240	30302	33051	33774	20794	21834	25029	21184	26711	27941	29755	19908	21617	24295	23796	28229	29285	32494
	Minimum	831.286	837.5		463	1037	729	463	773	512	753	700	772	890	866	1008	731	1013	951	826	858	792	998	710	1019	890	732	833	761	1011	842	1037	937	869
Percent of bases with coverage depth greater than Nx relative to mean base coverage	0.1x	1	1	0	1	1	1	1	1	1	1	1	1	1	1	1	1	1	1	1	1	1	1	1	1	1	1	1	1	1	1	1	1	1
	0.15x	0.998857	1	0.00336721	0.989	1	0.99	1	0.989	1	1	1	0.989	1	1	1	1	1	1	1	1	1	1	1	1	1	1	1	1	1	1	1	1	1
	0.20x	0.994857	1	0.00687051	0.976	1	0.989	0.989	0.988	0.976	0.988	0.989	0.988	1	1	1	0.986	1	1	1	1	1	1	0.989	1	1	1	1	1	0.999	0.987	0.988	1	1
	0.30x	0.920357	0.925	0.020548	0.876	0.95	0.918	0.911	0.924	0.918	0.916	0.899	0.902	0.912	0.927	0.921	0.931	0.946	0.926	0.878	0.931	0.929	0.941	0.93	0.938	0.95	0.886	0.907	0.918	0.939	0.93	0.937	0.929	0.876
	0.40x	0.748214	0.749	0.03295	0.693	0.794	0.749	0.749	0.756	0.745	0.752	0.749	0.729	0.757	0.773	0.749	0.714	0.748	0.712	0.693	0.775	0.79	0.779	0.751	0.794	0.757	0.702	0.743	0.772	0.742	0.747	0.767	0.738	0.718
	0.50x	0.624429	0.627	0.0380911	0.565	0.663	0.644	0.63	0.627	0.602	0.628	0.627	0.587	0.637	0.653	0.641	0.622	0.619	0.627	0.565	0.648	0.663	0.657	0.629	0.624	0.621	0.587	0.62	0.644	0.644	0.63	0.62	0.615	0.573
	0.75x	0.478571	0.4825	0.0430244	0.44	0.509	0.498	0.475	0.487	0.475	0.48	0.456	0.444	0.498	0.498	0.487	0.486	0.463	0.452	0.44	0.5	0.508	0.509	0.485	0.463	0.453	0.464	0.508	0.499	0.499	0.486	0.463	0.462	0.462
	1.0x	0.380286	0.3845	0.0471206	0.33	0.4	0.391	0.386	0.384	0.382	0.375	0.375	0.354	0.394	0.397	0.395	0.375	0.384	0.363	0.33	0.4	0.394	0.39	0.397	0.396	0.373	0.354	0.396	0.397	0.396	0.375	0.385	0.364	0.346
